# Supplementary material for: ﻿Discovery and lectotype designation of Longitarsuscalifornicus (Motschulsky) (Coleoptera, Chrysomelidae, Galerucinae, Alticini)
Source: Zookeys. 2024 Aug 9;1209:231–44. doi: 10.3897/zookeys.1209.124692 (PMC11336390; doi:10.3897/zookeys.1209.124692)
Supplement: XML Treatment for Longitarsus californicus [file zookeys.1209.124692-treatment1.xml]

<!DOCTYPE tp:taxon-treatment
  PUBLIC "-//TaxonX//DTD Taxonomic Treatment Publishing DTD v0 20100105//EN" "tax-treatment-NSO.dtd">
<tp:taxon-treatment xmlns:tp="http://www.plazi.org/taxpub"><tp:treatment-meta><kwd-group><label>Taxon classification</label><kwd>
              <named-content content-type="kingdom">Animalia</named-content>
            </kwd><kwd>
              <named-content content-type="order">Coleoptera</named-content>
            </kwd><kwd>
              <named-content content-type="family">Chrysomelidae</named-content>
            </kwd></kwd-group><mixed-citation publication-type="journal"><person-group><name><surname>Konstantinov</surname><given-names>Alexander S.</given-names></name><name><surname>Savitsky</surname><given-names>Vladimir Yu.</given-names></name><name><surname>Zabaluev</surname><given-names>Il’ya A.</given-names></name></person-group><article-title>﻿Discovery and lectotype designation of <italic><tp:taxon-name><tp:taxon-name-part taxon-name-part-type="genus" reg="Longitarsus">Longitarsus</tp:taxon-name-part><tp:taxon-name-part taxon-name-part-type="species" reg="californicus">californicus</tp:taxon-name-part></tp:taxon-name></italic> (Motschulsky) (<tp:taxon-name><tp:taxon-name-part taxon-name-part-type="order">Coleoptera</tp:taxon-name-part></tp:taxon-name>, <tp:taxon-name><tp:taxon-name-part taxon-name-part-type="family">Chrysomelidae</tp:taxon-name-part></tp:taxon-name>, <tp:taxon-name><tp:taxon-name-part taxon-name-part-type="subfamily">Galerucinae</tp:taxon-name-part></tp:taxon-name>, <tp:taxon-name><tp:taxon-name-part taxon-name-part-type="tribe">Alticini</tp:taxon-name-part></tp:taxon-name>)</article-title><source>Zookeys</source><day>09</day><month>08</month><year>2024</year><volume>1209</volume><fpage>231</fpage><lpage>244</lpage><pub-id pub-id-type="doi">10.3897/zookeys.1209.124692</pub-id></mixed-citation></tp:treatment-meta><tp:nomenclature><label>﻿</label><tp:taxon-name>
            <object-id xmlns:xlink="http://www.w3.org/1999/xlink" content-type="arpha" xlink:type="simple">884711AB-0E95-5B9A-8255-00A0D07840DA</object-id>
            <tp:taxon-name-part taxon-name-part-type="genus" reg="Longitarsus">Longitarsus</tp:taxon-name-part>
            <tp:taxon-name-part taxon-name-part-type="species" reg="californicus">californicus</tp:taxon-name-part>
          </tp:taxon-name><tp:taxon-authority>(Motschulsky)</tp:taxon-authority><xref ref-type="fig" rid="F1">Figs 1–8</xref><xref ref-type="fig" rid="F2">, 9–15</xref><xref ref-type="fig" rid="F3">, 16–23</xref><tp:nomenclature-citation-list><tp:nomenclature-citation><tp:taxon-name>
                <tp:taxon-name-part taxon-name-part-type="genus" reg="Teinodactyla">Teinodactyla</tp:taxon-name-part>
                <tp:taxon-name-part taxon-name-part-type="species" reg="californica">californica</tp:taxon-name-part>
              </tp:taxon-name><comment>Motschulsky, 1845: 382 (type locality: Californie; lectotype, ♀, designated here, <named-content xmlns:xlink="http://www.w3.org/1999/xlink" content-type="dwc:institutional_code" xlink:title="Zoological Museum of Moscow University, Moscow, Russia" xlink:href="http://grbio.org/institution/moscow-state-university" xlink:type="simple">ZMUM</named-content>).</comment></tp:nomenclature-citation></tp:nomenclature-citation-list></tp:nomenclature><tp:treatment-sec sec-type="type material" id="SECID0E1IAC"><title>Type material examined.</title><p><bold><italic>Lectotype</italic></bold>: ♀, labels (Figs <xref ref-type="fig" rid="F1">7</xref>, <xref ref-type="fig" rid="F1">8</xref>) (<named-content xmlns:xlink="http://www.w3.org/1999/xlink" content-type="dwc:institutional_code" xlink:title="Zoological Museum of Moscow University, Moscow, Russia" xlink:href="http://grbio.org/institution/moscow-state-university" xlink:type="simple">ZMUM</named-content>).</p><p>(1) “Teinodact <tp:taxon-name><tp:taxon-name-part taxon-name-part-type="genus" reg="Teinodactyla"/><tp:taxon-name-part taxon-name-part-type="species" reg="californica">californica</tp:taxon-name-part></tp:taxon-name> m California” in V.I. Motschulsky’s handwriting on white paper;</p><p>(2) “Zoomuseum of MSU (Moscow, RUSSIA) [in Russian] Nº <named-content xmlns:xlink="http://www.w3.org/1999/xlink" content-type="dwc:institutional_code" xlink:title="Zoological Museum of Moscow University, Moscow, Russia" xlink:href="http://grbio.org/institution/moscow-state-university" xlink:type="simple">ZMUM</named-content> Col 02777 Zool. Mus. Mosq. Univ. (Mosquae, ROSSIA) ex coll. V. I. Motschulsky” printed on pink paper;</p><p>(3) “ Lectotypus <italic><tp:taxon-name><tp:taxon-name-part taxon-name-part-type="genus" reg="Teinodactyla">Teinodactyla</tp:taxon-name-part><tp:taxon-name-part taxon-name-part-type="species" reg="californica">californica</tp:taxon-name-part></tp:taxon-name></italic> Motschulsky, 1845 A. Konstantinov, V. Savitsky et I. Zabaluev des. 2024” printed on red paper;</p><p>(4) “ <italic><tp:taxon-name><tp:taxon-name-part taxon-name-part-type="genus" reg="Longitarsus">Longitarsus</tp:taxon-name-part><tp:taxon-name-part taxon-name-part-type="species" reg="californicus">californicus</tp:taxon-name-part></tp:taxon-name></italic> (Motschulsky, 1845) A. Konstantinov det. 2024” printed on white paper.</p><p>Lectotype is missing hind right leg, left protarsomeres 2–4, and 11 antennomere of right antenna. Antennomeres 3–11 of left antenna, left protarsomere 1, right mesotibia and mesotarsi are glued to a white card below the specimen mount. Abdomen and genitalia are placed in genitalia vial with glycerin.</p></tp:treatment-sec><tp:treatment-sec sec-type="material" id="SECID0E6KAC"><title>Material examined.</title><p>(2 ♀, 1 ♂, USNM).</p><p>(1) “Amedee, Cal, July 21–28, 4200 ft, Wickham”;</p><p>(2) “Wickham Collection, 1933”;</p><p>(3) “<italic><tp:taxon-name><tp:taxon-name-part taxon-name-part-type="genus" reg="Longitarsus">Longitarsus</tp:taxon-name-part><tp:taxon-name-part taxon-name-part-type="species" reg="californicus">californicus</tp:taxon-name-part></tp:taxon-name></italic> Horn” handwritten on yellowed paper with a red border;</p><p>(4) “<italic><tp:taxon-name><tp:taxon-name-part taxon-name-part-type="genus" reg="Longitarsus">Longitarsus</tp:taxon-name-part><tp:taxon-name-part taxon-name-part-type="species" reg="californicus">californicus</tp:taxon-name-part></tp:taxon-name></italic> (Motschulsky), det A. Konstantinov 2024”.</p></tp:treatment-sec><tp:treatment-sec sec-type="diagnosis" id="SECID0EAMAC"><title>Diagnosis.</title><p>Head with vertex covered by reticulation. Supracallinal sulci thin, antennal calli separated from vertex by thin line. Frontal ridge elongate, wider between antennal sockets, narrower towards clypeus. Antennomere 2 longer than 3. Antennomere 3 as long as 4. Pronotal surface with coarse reticulation. Elytra posteriorly about as long as abdomen, covering nearly all abdominal tergites. Receptacle of spermatheca elongate. Receptacle and pump distinctly to abruptly separated from each other. Spermathecal canal with coils. Vaginal palpus slender, with apex subdeltoid. Anterior sclerotization of vaginal palpus much narrower than posterior sclerotization.</p></tp:treatment-sec><tp:treatment-sec sec-type="description" id="SECID0EFMAC"><title>Description.</title><p><bold><italic>Body</italic></bold> (Figs <xref ref-type="fig" rid="F1">1</xref>, <xref ref-type="fig" rid="F1">5</xref>) length 2.21–2.40 mm, width 1.08–1.15 mm (the lectotype 2.4 mm long and 1.15 mm wide). Pronotum and elytra light yellowish; 5 apical antennomeres, head and metafemur slightly darker.</p><fig id="F1" position="float" orientation="portrait"><object-id xmlns:xlink="http://www.w3.org/1999/xlink" content-type="doi" xlink:type="simple">10.3897/zookeys.1209.124692.figures1-8</object-id><object-id xmlns:xlink="http://www.w3.org/1999/xlink" content-type="arpha" xlink:type="simple">BF3BBDEB-B253-50B4-A679-6F8F2CCE017D</object-id><label>Figures 1–8.</label><caption><p><italic><tp:taxon-name><tp:taxon-name-part taxon-name-part-type="genus" reg="Longitarsus">Longitarsus</tp:taxon-name-part><tp:taxon-name-part taxon-name-part-type="species" reg="californicus">californicus</tp:taxon-name-part></tp:taxon-name></italic> (Motschulsky), Lectotype <bold>1</bold> habitus, dorsal view <bold>2</bold> pronotum <bold>3</bold> head, frontal view <bold>4</bold> left antennae with antennomeres 1 and 2 missing <bold>5</bold> habitus lateral view <bold>6</bold> right mesotibia and mesotarsi <bold>7</bold> labels <bold>8</bold> lectotype as currently mounted with labels and genitalia vial.</p></caption><graphic xmlns:xlink="http://www.w3.org/1999/xlink" xlink:href="zookeys-1209-231_article-124692__-g001.jpg" position="float" orientation="portrait" xlink:type="simple" id="oo_1111424.jpg"><uri content-type="original_file" xlink:type="simple">https://binary.pensoft.net/fig/1111424</uri></graphic></fig><fig id="F2" position="float" orientation="portrait"><object-id xmlns:xlink="http://www.w3.org/1999/xlink" content-type="doi" xlink:type="simple">10.3897/zookeys.1209.124692.figures9-15</object-id><object-id xmlns:xlink="http://www.w3.org/1999/xlink" content-type="arpha" xlink:type="simple">B212B04B-DD5D-593A-BA44-821AAD25C05D</object-id><label>Figures 9–15.</label><caption><p><italic><tp:taxon-name><tp:taxon-name-part taxon-name-part-type="genus" reg="Longitarsus">Longitarsus</tp:taxon-name-part><tp:taxon-name-part taxon-name-part-type="species" reg="californicus">californicus</tp:taxon-name-part></tp:taxon-name></italic> (Motschulsky), Lectotype <bold>9</bold> abdominal tergites <bold>10</bold> abdominal ventrites <bold>11</bold> spermatheca <bold>12, 13</bold> vaginal palpi, ventral and lateral views <bold>14, 15</bold> tignum, ventral and lateral views.</p></caption><graphic xmlns:xlink="http://www.w3.org/1999/xlink" xlink:href="zookeys-1209-231_article-124692__-g002.jpg" position="float" orientation="portrait" xlink:type="simple" id="oo_1111425.jpg"><uri content-type="original_file" xlink:type="simple">https://binary.pensoft.net/fig/1111425</uri></graphic></fig><fig id="F3" position="float" orientation="portrait"><object-id xmlns:xlink="http://www.w3.org/1999/xlink" content-type="doi" xlink:type="simple">10.3897/zookeys.1209.124692.figures16-23</object-id><object-id xmlns:xlink="http://www.w3.org/1999/xlink" content-type="arpha" xlink:type="simple">91CD4166-C476-5B8E-891F-F61660AE2CBE</object-id><label>Figures 16–23.</label><caption><p><italic><tp:taxon-name><tp:taxon-name-part taxon-name-part-type="genus" reg="Longitarsus">Longitarsus</tp:taxon-name-part><tp:taxon-name-part taxon-name-part-type="species" reg="californicus">californicus</tp:taxon-name-part></tp:taxon-name></italic> (Motschulsky), California specimens (USNM) <bold>16</bold> pronotum and head dorsal view <bold>17</bold> head, frontal view <bold>18</bold> abdominal tergites <bold>19</bold> abdominal ventrites <bold>20</bold> spermatheca <bold>21</bold> vaginal palpi, ventral view <bold>22</bold> tignum, ventral view <bold>23</bold> median lobe of aedeagus, ventral and lateral views.</p></caption><graphic xmlns:xlink="http://www.w3.org/1999/xlink" xlink:href="zookeys-1209-231_article-124692__-g003.jpg" position="float" orientation="portrait" xlink:type="simple" id="oo_1111426.jpg"><uri content-type="original_file" xlink:type="simple">https://binary.pensoft.net/fig/1111426</uri></graphic></fig><p><bold><italic>Head</italic></bold> (Figs <xref ref-type="fig" rid="F1">2</xref>, <xref ref-type="fig" rid="F1">3</xref>, <xref ref-type="fig" rid="F3">16</xref>, <xref ref-type="fig" rid="F3">17</xref>). Vertex covered with relatively coarse reticulation. Supracallinal sulci thin, antennal calli separated from vertex by thin line. Surface of antennal calli moderately shiny, lacking reticulation, but with few minute punctures. Frontal ridge elongate, wider between antennal sockets, narrower towards clypeus. Anterofrontal ridge relatively narrow (Figs <xref ref-type="fig" rid="F1">3</xref>, <xref ref-type="fig" rid="F3">17</xref>), posteriorly gradually merging with frons, forming inverted T-shaped structure with frontal ridge. Antennomere 2 longer than 3. Antennomere 3 about as long as 4.</p><p><bold><italic>Thorax.</italic></bold> Pronotal punctures relatively large (Figs <xref ref-type="fig" rid="F1">2</xref>, <xref ref-type="fig" rid="F3">16</xref>), slightly smaller than elytral punctures, as densely placed as elytral punctures. Surface between punctures coarsely reticulated. Elytra with humeral calli well developed. Elytral punctures do not form longitudinal rows. Surface between punctures reticulated. Female pro- and mesotarsomere 1 as wide as pro- and mesotarsomere 2. In males protarsomere 1 about twice as wide as protarsomere 2; mesotarsomere 1 wider at the base narrowing towards apex.</p><p><bold><italic>Abdomen</italic></bold> (Figs <xref ref-type="fig" rid="F2">9</xref>, <xref ref-type="fig" rid="F2">10</xref>, <xref ref-type="fig" rid="F3">18</xref>, <xref ref-type="fig" rid="F3">19</xref>). In female, abdominal tergites 5 and 6 with two symmetrically placed patches of short setae. Pygidium with evenly spaced long setae. Abdominal ventrite 2 with marginal setae interrupted on both sides of the middle (Fig. <xref ref-type="fig" rid="F3">19</xref>). Complete rows of marginal setae situated on ventrites 3 and 4. Ventrite 5 with middle strip lacking long setae.</p><p><bold><italic>Genitalia</italic></bold> (Figs <xref ref-type="fig" rid="F2">11–15</xref>, <xref ref-type="fig" rid="F3">20–23</xref>). Receptacle of spermatheca elongate, distinctly separated from pump, much longer than it. Internal side convex, external side concave. Pump with short curved denticle on top. Spermathecal canal with multiple coils, at base directed along the side of receptacle. Vaginal palpus slender with apex subdeltoid. Anterior sclerotization of vaginal palpus much narrower than posterior sclerotization. Tignum with posterior sclerotization about as wide as middle. Anterior sclerotization variable; in lectotype narrow, not wider than middle; in USNM specimen wider than middle, spoon-shaped. Median lobe of aedeagus nearly straight in lateral view, apex slightly S-shaped. In ventral view nearly parallel-sided. Apex gradually narrowing, without denticle. Membranous window narrow, constricting towards base and not reaching it.</p></tp:treatment-sec></tp:taxon-treatment>
